# Supplementary material for: Investigating How Genomic Contexts Impact IS5 Transposition Within the Escherichia coli Genome
Source: Microorganisms. 2024 Dec 16;12(12):2600. doi: 10.3390/microorganisms12122600 (PMC11677980; doi:10.3390/microorganisms12122600)
Supplement: Supplementary file 1 [file microorganisms-12-02600-s001.zip]

Archive with 4 entries (4 files):
- Figure S1.pptx
- Figure S2.pptx
- Table S1_strains.pdf
- Table S2_Primers.pdf
